# Supplementary material for: Transcription termination and antitermination are critical for the fitness and function of the integrative and conjugative element Tn916
Source: PLoS Genet. 2024 Dec 9;20(12):e1011417. doi: 10.1371/journal.pgen.1011417 (PMC11658703; doi:10.1371/journal.pgen.1011417)
Supplement: S1 Data — The excel spreadsheet contains the underlying data for the experiments presented in each of the figures. (XLSX) [file pgen.1011417.s007.xlsx]

## Sheet: Fig 2B
	Figure 2B
	Strain	Replicate	β-galactosidase specific activity	Mean	SEM
	Empty, ESW252	1	8.351	8.119	0.13571
		2	7.881
		3	8.125
	T1+, ESW605	1	0.146	0.155	0.00450925
		2	0.159
		3	0.16
	T1-, ESW606	1	7.385	7.517	0.121167
		2	7.759
		3	7.407

## Sheet: Fig 2D
	Figure 2D
	Strain	Gene	Replicate	Relative mRNA level	Mean	SEM
	T1+, ESW179	orf23	1	0.0460004	0.0368636	0.00462721
			2	0.0335692
			3	0.0310213
	T1+, ESW179	orf22	1	0.0275359	0.0218277	0.00289442
			2	0.0198072
			3	0.0181399
	T1+, ESW179	orf20	1	0.0272871	0.021368	0.00297766
			2	0.0189761
			3	0.0178407
	T1-, ESW247	orf23	1	7.81093	7.41317	0.215986
			2	7.06838
			3	7.3602
	T1-, ESW247	orf22	1	5.0384	4.81987	0.114436
			2	4.7695
			3	4.6517
	T1-, ESW247	orf20	1	1.6533	1.24631	0.205325
			2	0.995442
			3	1.09019

## Sheet: Fig 3A
	Figure 3A
	Strain	Replicate	Conjugation Efficiency (%)	Mean	SEM
	WT, CMJ253	1	0.00522	0.00446333	0.000822523
		2	0.00282
		3	0.00535
	orf5(M1I), ESW104	1	0.00083	0.00233	0.000915715
		2	0.00399
		3	0.00217
	orf5(A30*), ESW420	1	0.00345	0.00342	0.000736274
		2	0.00468
		3	0.00213
	canT(Δ162), ESW120	1	1.01e-05	9.25667e-06	4.22151e-07
		2	8.8e-06
		3	8.87e-06
	canT(S3), ESW98	1	1.71e-05	1.68933e-05	4.62573e-06
		2	8.78e-06
		3	2.48e-05
	canT(S3) + Pspank-canT, ESW771	1	9.62e-06	1.334e-05	2.83248e-06
		2	1.15e-05
		3	1.89e-05
	WT + Pspank-canT, ESW781	1	0.0024549	0.00304207	0.00032657
		2	0.00358337
		3	0.00308795
	Note: Values are below limit of detection (<LOD)

## Sheet: Fig 3C
	Figure 3C
	Strain	Gene	Replicate	Relative mRNA level	Mean	SEM
	WT, CMJ253	orf23	1	101.214	124.513	13.6996
			2	148.649
			3	123.676
	WT, CMJ253	orf22	1	49.9151	67.9178	9.17807
			2	80.0236
			3	73.8148
	WT, CMJ253	orf21	1	50.2381	72.0885	11.3875
			2	88.5762
			3	77.4513
	WT, CMJ253	orf20	1	48.8073	68.9179	10.0841
			2	77.6545
			3	80.292
	canT(Δ162), ESW120	orf23	1	13.5438	15.64	1.15153
			2	17.5142
			3	15.862
	canT(Δ162), ESW120	orf22	1	13.3627	11.5638	1.64808
			2	13.0563
			3	8.27239
	canT(Δ162), ESW120	orf21	1	11.8419	10.6028	2.11762
			2	13.4906
			3	6.47593
	canT(Δ162), ESW120	orf20	1	9.00865	7.09642	0.990373
			2	6.58756
			3	5.69305
	canT(S3), ESW98	orf23	1	19.5671	19.4108	3.68945
			2	25.7216
			3	12.9438
	canT(S3), ESW98	orf22	1	8.9628	9.02891	0.27853
			2	9.54099
			3	8.58295
	canT(S3), ESW98	orf21	1	7.83341	8.83504	0.930887
			2	10.695
			3	7.97674
	canT(S3), ESW98	orf20	1	6.62445	8.02002	0.719768
			2	9.02356
			3	8.41206
	canT(S3) T1-, ESW630	orf23	1	179.747	149.584	21.2381
			2	160.402
			3	108.602
	canT(S3) T1-, ESW630	orf22	1	134.714	118.143	15.282
			2	132.099
			3	87.6166
	canT(S3) T1-, ESW630	orf21	1	151.322	126.852	18.7502
			2	139.227
			3	90.0079
	canT(S3) T1-, ESW630	orf20	1	39.0839	32.3017	5.58018
			2	36.5863
			3	21.2349

## Sheet: Fig 4B
	Figure 4B, T1 terminator
	Strain	Replicate	β-galactosidase specific activity	Mean	SEM
	WT, ESW398	1	34.351	33.7157	1.15979
		2	35.33
		3	31.466
	Δ162, ESW408	1	0.629	0.622667	0.00584047
		2	0.611
		3	0.628
	S3, ESW407	1	1.29	1.26867	0.0254384
		2	1.298
		3	1.218
	Flipped, ESW440	1	0.055	0.0376667	0.00896908
		2	0.033
		3	0.025

## Sheet: Fig 4C
	Figure 4C, T2 terminator
	Strain	Replicate	β-galactosidase specific activity	Mean	SEM
	WT, ESW492	1	47.342	50.3707	2.00007
		2	49.622
		3	54.148
	Δ162, ESW481	1	5.701	5.416	0.195372
		2	5.505
		3	5.042
	S3, ESW623	1	3.078	3.05	0.0493694
		2	3.118
		3	2.954

## Sheet: Fig 4D
	Figure 4D, T3 terminator
	Strain	Replicate	β-galactosidase specific activity	Mean	SEM
	WT, ESW493	1	35.611	36.85	0.826458
		2	38.417
		3	36.522
	Δ162, ESW482	1	6.855	6.848	0.232987
		2	7.248
		3	6.441
	S3, ESW626	1	4.172	4.226	0.0570263
		2	4.34
		3	4.166

## Sheet: Fig 4E
	Figure 4E, gatB terminator
	Strain	Replicate	β-galactosidase specific activity	Mean	SEM
	WT, ESW421	1	86.282	91.2943	3.15113
		2	97.109
		3	90.492
	Δ162, ESW473	1	0.354	0.337	0.008544
		2	0.327
		3	0.33
	S3, ESW449	1	1.184	1.15067	0.0174579
		2	1.143
		3	1.125

## Sheet: Fig 4F
	Figure 4F, rrnB T1, rrnB T2, λ t0
	Strain	Replicate	β-galactosidase specific activity	Mean	SEM
	WT, ESW783	1	13.252	12.944	0.258218
		2	12.431
		3	13.149
	Δ162, ESW785	1	0.022	0.028	0.00378594
		2	0.027
		3	0.035
	S3, ESW784	1	0.026	0.032	0.00305505
		2	0.036
		3	0.034

## Sheet: Fig 5B
	Figure 5B
	Strain	Replicate	CFU/mL of uninduced culture after 4h	CFU/mL of induced culture after 4h	Relative viability (CFU/mL) after 4h induction	Mean	SEM
	T1+, ESW270	1	321000000	349000000	1.08723	0.961535	0.0624344
		2	332000000	296000000	0.891566
		3	288000000	238000000	0.826389
		4	127000000	169000000	1.33071
		5	202000000	229000000	1.13366
		6	205000000	172000000	0.839024
		7	217000000	175000000	0.806452
		8	287000000	221000000	0.770035
		9	256000000	248000000	0.96875
	T1-, ESW271	1	319000000	139000000	0.435737	0.402883	0.035302
		2	206000000	97000000	0.470874
		3	197000000	106000000	0.538071
		4	206000000	57000000	0.276699
		5	271000000	70000000	0.258303
		6	205000000	67000000	0.326829
		7	146000000	80000000	0.547945
		8	254000000	91000000	0.358268
		9	242000000	100000000	0.413223
	T1- Δ20, ESW316	1	217000000	174000000	0.801843	0.870058	0.0602125
		2	215000000	145000000	0.674419
		3	108000000	139000000	1.28704
		4	108000000	125000000	1.15741
		5	215000000	183000000	0.851163
		6	192000000	146000000	0.760417
		7	195000000	174000000	0.892308
		8	209000000	176000000	0.842105
		9	165000000	97000000	0.587879
		10	260000000	209000000	0.803846
		11	262000000	239000000	0.912214
	T1- Δ23-22, ESW363	1	256000000	229000000	0.894531	0.917367	0.0161006
		2	287000000	258000000	0.898955
		3	225000000	217000000	0.964444
		4	260000000	237000000	0.911538
	T1- ΔoriT, ESW414	1	278000000	209000000	0.751799	0.853631	0.0406914
		2	245000000	216000000	0.881633
		3	201000000	168000000	0.835821
		4	201000000	190000000	0.945274

[truncated: 13 more sheets: Fig 6C, Fig 6D, Fig 6E, Fig 6F, Fig 6G, Fig 6H, Fig 6I, Fig 6J, S2A Fig, S2B Fig, S3 Fig, S5A Fig, S5B Fig]
